# Supplementary material for: Identification of Sympetrum depressiusculum Sélys, 1841 in South Korea (Odonata: Libellulidae) According to Morphology and Genetic Markers
Source: Insects. 2023 Aug 30;14(9):733. doi: 10.3390/insects14090733 (PMC10531817; doi:10.3390/insects14090733)
Supplement: Supplementary file 1 [file insects-14-00733-s001.zip]

Archive with 15 entries (15 files):
- Figure S1. ITS dimorphic sites.pptx
- Figure S2. Haplotype frequency.pptx
- Figure S3. COI+16S rRNA ML.pptx
- Figure S4. ITS ML.pptx
- Table S1. Collection site.docx
- Table S10. PC-Our COI+16S+GB COI+16S.docx
- Table S11. PC-Our ITS+GB ITS.docx
- Table S2. Primer list.docx
- Table S3. Sample list-Ours+GB.docx
- Table S4. HF-Our COI+GB COI.docx
- Table S5. HF-Our 16S+GB 16S.docx
- Table S6. HF-Our COI+16S+GB COI+16S.docx
- Table S7. HF-Our ITS+GB ITS.docx
- Table S8. PC-Our COI+GB COI.docx
- Table S9. PC-Our 16S+GB 16S.docx
